# Supplementary material for: Aging Population, Balanced Diet and China’s Grain Demand
Source: Nutrients. 2023 Jun 25;15(13):2877. doi: 10.3390/nu15132877 (PMC10346198; doi:10.3390/nu15132877)
Supplement: Supplementary file 1 [file nutrients-15-02877-s001.zip]

Archive with 1 entries (1 files):
- nutrients-2442338-supplementary.pdf
